# Supplementary material for: Stability in skipping gaits
Source: R Soc Open Sci. 2016 Nov 2;3(11):160602. doi: 10.1098/rsos.160602 (PMC5180149; doi:10.1098/rsos.160602)
Supplement: kine [file rsos160602supp1.zip]

Archive with 351 entries (340 files):
- kine/
- kine/disc/
- kine/disc/disc_kine0001.qtm
- kine/disc/disc_kine0002.qtm
- kine/disc/disc_kine0003.qtm
- kine/disc/disc_kine0004.qtm
- kine/disc/disc_kine0005.qtm
- kine/disc/disc_kine0006.qtm
- kine/disc/disc_kine0007.qtm
- kine/disc/disc_kine0008.qtm
- kine/disc/disc_kine0009.qtm
- kine/disc/disc_kine0010.qtm
- kine/disc/disc_kine0011.qtm
- kine/disc/disc_kine0012.qtm
- kine/disc/disc_kine0013.qtm
- kine/disc/disc_kine0014.qtm
- kine/disc/disc_kine0015.qtm
- kine/disc/disc_kine0016.qtm
- kine/disc/disc_kine0017.qtm
- kine/disc/disc_kine0018.qtm
- kine/disc/disc_kine0019.qtm
- kine/disc/disc_kine0020.qtm
- kine/disc/disc_kine0021.qtm
- kine/disc/disc_kine0022.qtm
- kine/disc/disc_kine0023.qtm
- kine/disc/disc_kine0024.qtm
- kine/disc/disc_kine0025.qtm
- kine/disc/disc_kine0026.qtm
- kine/disc/disc_kine0027.qtm
- kine/disc/disc_kine0028.qtm
- kine/disc/disc_kine0029.qtm
- kine/disc/disc_kine0030.qtm
- kine/disc/disc_kine0031.qtm
- kine/disc/disc_kine0032.qtm
- kine/juzo/
- kine/juzo/juzo_kine0001.qtm
- kine/juzo/juzo_kine0002.qtm
- kine/juzo/juzo_kine0003.qtm
- kine/juzo/juzo_kine0004.qtm
- kine/juzo/juzo_kine0005.qtm
- kine/juzo/juzo_kine0006.qtm
- kine/juzo/juzo_kine0007.qtm
- kine/juzo/juzo_kine0008.qtm
- kine/juzo/juzo_kine0009.qtm
- kine/juzo/juzo_kine0010.qtm
- kine/juzo/juzo_kine0011.qtm
- kine/juzo/juzo_kine0012.qtm
- kine/juzo/juzo_kine0013.qtm
- kine/juzo/juzo_kine0014.qtm
- kine/juzo/juzo_kine0015.qtm
- kine/juzo/juzo_kine0016.qtm
- kine/juzo/juzo_kine0017.qtm
- kine/juzo/juzo_kine0018.qtm
- kine/juzo/juzo_kine0019.qtm
- kine/juzo/juzo_kine0020.qtm
- kine/juzo/juzo_kine0021.qtm
- kine/juzo/juzo_kine0022.qtm
- kine/juzo/juzo_kine0023.qtm
- kine/juzo/juzo_kine0024.qtm
- kine/juzo/juzo_kine0025.qtm
- kine/juzo/juzo_kine0026.qtm
- kine/juzo/juzo_kine0027.qtm
- kine/juzo/juzo_kine0028.qtm
- kine/juzo/juzo_kine0029.qtm
- kine/juzo/stbr_kine0001.qtm
- kine/juzo/stbr_kine0002.qtm
- kine/juzo/stbr_kine0003.qtm
- kine/juzo/stbr_kine0004.qtm
- kine/juzo/stbr_kine0005.qtm
- kine/juzo/stbr_kine0006.qtm
- kine/juzo/stbr_kine0007.qtm
- kine/juzo/stbr_kine0008.qtm
- kine/juzo/stbr_kine0009.qtm
- kine/juzo/stbr_kine0010.qtm
- kine/juzo/stbr_kine0011.qtm
- kine/juzo/stbr_kine0012.qtm
- kine/juzo/stbr_kine0013.qtm
- kine/juzo/stbr_kine0014.qtm
- kine/juzo/stbr_kine0015.qtm
- kine/juzo/stbr_kine0016.qtm
- kine/juzo/stbr_kine0017.qtm
- kine/juzo/stbr_kine0018.qtm
- kine/juzo/stbr_kine0019.qtm
- kine/juzo/stbr_kine0020.qtm
- kine/juzo/stbr_kine0021.qtm
- kine/juzo/stbr_kine0022.qtm
- kine/juzo/stbr_kine0023.qtm
- kine/juzo/stbr_kine0024.qtm
- kine/juzo/stbr_kine0025.qtm
- kine/juzo/stbr_kine0026.qtm
- kine/juzo/stbr_kine0027.qtm
- kine/juzo/stbr_kine0028.qtm
- kine/juzo/stbr_kine0029.qtm
- kine/lani/
- kine/lani/lani_kine0001.qtm
- kine/lani/lani_kine0002.qtm
- kine/lani/lani_kine0003.qtm
- kine/lani/lani_kine0004.qtm
- kine/lani/lani_kine0005.qtm
- kine/lani/lani_kine0006.qtm
- kine/lani/lani_kine0007.qtm
- kine/lani/lani_kine0008.qtm
- kine/lani/lani_kine0009.qtm
- kine/lani/lani_kine0010.qtm
- kine/lani/lani_kine0011.qtm
- kine/lani/lani_kine0012.qtm
- kine/lani/lani_kine0013.qtm
- kine/lani/lani_kine0014.qtm
- kine/lani/lani_kine0015.qtm
- kine/lani/lani_kine0016.qtm
- kine/lani/lani_kine0017.qtm
- kine/lani/lani_kine0018.qtm
- kine/lani/lani_kine0019.qtm
- kine/lani/lani_kine0020.qtm
- kine/lani/lani_kine0021.qtm
- kine/lani/lani_kine0022.qtm
- kine/lani/lani_kine0023.qtm
- kine/lani/lani_kine0024.qtm
- kine/lani/lani_kine0025.qtm
- kine/lani/lani_kine0026.qtm
- kine/lani/lani_kine0027.qtm
- kine/lani/lani_kine0028.qtm
- kine/lani/lani_kine0029.qtm
- kine/lani/lani_kine0030.qtm
- kine/lani/lani_kine0031.qtm
- kine/lani/lani_kine0032.qtm
- kine/mago/
- kine/mago/mago_kine0001.qtm
- kine/mago/mago_kine0002.qtm
- kine/mago/mago_kine0003.qtm
- kine/mago/mago_kine0004.qtm
- kine/mago/mago_kine0005.qtm
- kine/mago/mago_kine0006.qtm
- kine/mago/mago_kine0007.qtm
- kine/mago/mago_kine0008.qtm
- kine/mago/mago_kine0009.qtm
- kine/mago/mago_kine0010.qtm
- kine/mago/mago_kine0011.qtm
- kine/mago/mago_kine0012.qtm
- kine/mago/mago_kine0013.qtm
- kine/mago/mago_kine0014.qtm
- kine/mago/mago_kine0015.qtm
- kine/mago/mago_kine0016.qtm
- kine/mago/mago_kine0017.qtm
- kine/mago/mago_kine0018.qtm
- kine/mago/mago_kine0019.qtm
- kine/mago/mago_kine0020.qtm
- kine/mago/mago_kine0021.qtm
- kine/mago/mago_kine0022.qtm
- kine/mago/mago_kine0023.qtm
- kine/mago/mago_kine0024.qtm
- kine/mago/mago_kine0025.qtm
- kine/mago/mago_kine0026.qtm
- kine/mago/mago_kine0027.qtm
- kine/mago/mago_kine0028.qtm
- kine/mago/mago_kine0029.qtm
- kine/mago/mago_kine0030.qtm
- kine/mago/mago_kine0031.qtm
- kine/mago/mago_kine0032.qtm
- kine/maro/
- kine/maro/maro_kine0001.qtm
- kine/maro/maro_kine0002.qtm
- kine/maro/maro_kine0003.qtm
- kine/maro/maro_kine0004.qtm
- kine/maro/maro_kine0005.qtm
- kine/maro/maro_kine0006.qtm
- kine/maro/maro_kine0007.qtm
- kine/maro/maro_kine0008.qtm
- kine/maro/maro_kine0009.qtm
- kine/maro/maro_kine0010.qtm
- kine/maro/maro_kine0011.qtm
- kine/maro/maro_kine0012.qtm
- kine/maro/maro_kine0013.qtm
- kine/maro/maro_kine0014.qtm
- kine/maro/maro_kine0015.qtm
- kine/maro/maro_kine0016.qtm
- kine/maro/maro_kine0017.qtm
- kine/maro/maro_kine0018.qtm
- kine/maro/maro_kine0019.qtm
- kine/maro/maro_kine0020.qtm
- kine/maro/maro_kine0021.qtm
- kine/maro/maro_kine0022.qtm
- kine/maro/maro_kine0023.qtm
- kine/maro/maro_kine0024.qtm
- kine/maro/maro_kine0025.qtm
- kine/maro/maro_kine0026.qtm
- kine/maro/maro_kine0027.qtm
- kine/maro/maro_kine0028.qtm
- kine/maro/maro_kine0029.qtm
- kine/maro/maro_kine0030.qtm
- kine/maro/maro_kine0031.qtm
- kine/maro/maro_kine0032.qtm
- kine/mava/
- kine/mava/mava_kine0001.qtm
- kine/mava/mava_kine0003.qtm
- kine/mava/mava_kine0005.qtm
- kine/mava/mava_kine0006.qtm
- kine/mava/mava_kine0007.qtm
- kine/mava/mava_kine0008.qtm
- kine/mava/mava_kine0009.qtm
- kine/mava/mava_kine0010.qtm
- kine/mava/mava_kine0011.qtm
- kine/mava/mava_kine0012.qtm
- kine/mava/mava_kine0013.qtm
- kine/mava/mava_kine0014.qtm
- kine/mava/mava_kine0015.qtm
- kine/mava/mava_kine0016.qtm
- kine/mava/mava_kine0017.qtm
- kine/mava/mava_kine0018.qtm
- kine/mava/mava_kine0019.qtm
- kine/mava/mava_kine0020.qtm
- kine/mava/mava_kine0021.qtm
- kine/mava/mava_kine0022.qtm
- kine/mava/mava_kine0023.qtm
- kine/mava/mava_kine0024.qtm
- kine/mava/mava_kine0025.qtm
- kine/mava/mava_kine0026.qtm
- kine/mava/mava_kine0027.qtm
- kine/mava/mava_kine0028.qtm
- kine/mava/mava_kine0029.qtm
- kine/mava/mava_kine0030.qtm
- kine/mava/mava_kine0031.qtm
- kine/mava/mava_kine0032.qtm
- kine/pahi/
- kine/pahi/pahi_kine0001.qtm
- kine/pahi/pahi_kine0002.qtm
- kine/pahi/pahi_kine0003.qtm
- kine/pahi/pahi_kine0004.qtm
- kine/pahi/pahi_kine0005.qtm
- kine/pahi/pahi_kine0006.qtm
- kine/pahi/pahi_kine0007.qtm
- kine/pahi/pahi_kine0008.qtm
- kine/pahi/pahi_kine0009.qtm
- kine/pahi/pahi_kine0010.qtm
- kine/pahi/pahi_kine0011.qtm
- kine/pahi/pahi_kine0012.qtm
- kine/pahi/pahi_kine0013.qtm
- kine/pahi/pahi_kine0014.qtm
- kine/pahi/pahi_kine0015.qtm
- kine/pahi/pahi_kine0016.qtm
- kine/pahi/pahi_kine0017.qtm
- kine/pahi/pahi_kine0018.qtm
- kine/pahi/pahi_kine0019.qtm
- kine/pahi/pahi_kine0020.qtm
- kine/pahi/pahi_kine0021.qtm
- kine/pahi/pahi_kine0022.qtm
- kine/pahi/pahi_kine0023.qtm
- kine/pahi/pahi_kine0024.qtm
- kine/pahi/pahi_kine0025.qtm
- kine/pahi/pahi_kine0026.qtm
- kine/pahi/pahi_kine0027.qtm
- kine/pahi/pahi_kine0028.qtm
- kine/pahi/pahi_kine0029.qtm
- kine/pahi/pahi_kine0030.qtm
- kine/rire/
- kine/rire/rire_kine0001.qtm
- kine/rire/rire_kine0002.qtm
- kine/rire/rire_kine0003.qtm
- kine/rire/rire_kine0004.qtm
- kine/rire/rire_kine0005.qtm
- kine/rire/rire_kine0006.qtm
- kine/rire/rire_kine0007.qtm
- kine/rire/rire_kine0008.qtm
- kine/rire/rire_kine0009.qtm
- kine/rire/rire_kine0010.qtm
- kine/rire/rire_kine0011.qtm
- kine/rire/rire_kine0012.qtm
- kine/rire/rire_kine0013.qtm
- kine/rire/rire_kine0014.qtm
- kine/rire/rire_kine0015.qtm
- kine/rire/rire_kine0016.qtm
- kine/rire/rire_kine0017.qtm
- kine/rire/rire_kine0018.qtm
- kine/rire/rire_kine0019.qtm
- kine/rire/rire_kine0020.qtm
- kine/rire/rire_kine0021.qtm
- kine/rire/rire_kine0022.qtm
- kine/rire/rire_kine0023.qtm
- kine/rire/rire_kine0024.qtm
- kine/rire/rire_kine0025.qtm
- kine/rire/rire_kine0026.qtm
- kine/rire/rire_kine0027.qtm
- kine/rire/rire_kine0028.qtm
- kine/rire/rire_kine0029.qtm
- kine/rire/rire_kine0030.qtm
- kine/rire/rire_kine0031.qtm
- kine/stbr/
- kine/stbr/stbr_kine0001.qtm
- kine/stbr/stbr_kine0002.qtm
- kine/stbr/stbr_kine0003.qtm
- kine/stbr/stbr_kine0004.qtm
- kine/stbr/stbr_kine0005.qtm
- kine/stbr/stbr_kine0006.qtm
- kine/stbr/stbr_kine0007.qtm
- kine/stbr/stbr_kine0008.qtm
- kine/stbr/stbr_kine0009.qtm
- kine/stbr/stbr_kine0010.qtm
- kine/stbr/stbr_kine0011.qtm
- kine/stbr/stbr_kine0012.qtm
- kine/stbr/stbr_kine0013.qtm
[truncated: 51 more entries]
