# Supplementary material for: Stability in skipping gaits
Source: R Soc Open Sci. 2016 Nov 2;3(11):160602. doi: 10.1098/rsos.160602 (PMC5180149; doi:10.1098/rsos.160602)
Supplement: force [file rsos160602supp2.zip]

Archive with 332 entries (321 files):
- force/
- force/disc/
- force/disc/disc_kraft 000.dat
- force/disc/disc_kraft 001.dat
- force/disc/disc_kraft 002.dat
- force/disc/disc_kraft 003.dat
- force/disc/disc_kraft 004.dat
- force/disc/disc_kraft 005.dat
- force/disc/disc_kraft 006.dat
- force/disc/disc_kraft 007.dat
- force/disc/disc_kraft 008.dat
- force/disc/disc_kraft 009.dat
- force/disc/disc_kraft 010.dat
- force/disc/disc_kraft 011.dat
- force/disc/disc_kraft 012.dat
- force/disc/disc_kraft 013.dat
- force/disc/disc_kraft 014.dat
- force/disc/disc_kraft 015.dat
- force/disc/disc_kraft 016.dat
- force/disc/disc_kraft 017.dat
- force/disc/disc_kraft 018.dat
- force/disc/disc_kraft 019.dat
- force/disc/disc_kraft 020.dat
- force/disc/disc_kraft 021.dat
- force/disc/disc_kraft 022.dat
- force/disc/disc_kraft 023.dat
- force/disc/disc_kraft 024.dat
- force/disc/disc_kraft 025.dat
- force/disc/disc_kraft 026.dat
- force/disc/disc_kraft 027.dat
- force/disc/disc_kraft 028.dat
- force/disc/disc_kraft 029.dat
- force/disc/disc_kraft 030.dat
- force/disc/disc_kraft 031.dat
- force/disc/disc_kraft 032.dat
- force/disc/disc_kraft 033.dat
- force/juzo/
- force/juzo/juzo_kraft 000.dat
- force/juzo/juzo_kraft 001.dat
- force/juzo/juzo_kraft 002.dat
- force/juzo/juzo_kraft 003.dat
- force/juzo/juzo_kraft 004.dat
- force/juzo/juzo_kraft 005.dat
- force/juzo/juzo_kraft 006.dat
- force/juzo/juzo_kraft 007.dat
- force/juzo/juzo_kraft 008.dat
- force/juzo/juzo_kraft 009.dat
- force/juzo/juzo_kraft 010.dat
- force/juzo/juzo_kraft 011.dat
- force/juzo/juzo_kraft 012.dat
- force/juzo/juzo_kraft 013.dat
- force/juzo/juzo_kraft 014.dat
- force/juzo/juzo_kraft 015.dat
- force/juzo/juzo_kraft 016.dat
- force/juzo/juzo_kraft 017.dat
- force/juzo/juzo_kraft 018.dat
- force/juzo/juzo_kraft 019.dat
- force/juzo/juzo_kraft 020.dat
- force/juzo/juzo_kraft 021.dat
- force/juzo/juzo_kraft 022.dat
- force/juzo/juzo_kraft 023.dat
- force/juzo/juzo_kraft 024.dat
- force/juzo/juzo_kraft 025.dat
- force/juzo/juzo_kraft 026.dat
- force/juzo/juzo_kraft 027.dat
- force/juzo/juzo_kraft 028.dat
- force/juzo/juzo_kraft 029.dat
- force/lani/
- force/lani/lani_kraft 000.dat
- force/lani/lani_kraft 001.dat
- force/lani/lani_kraft 002.dat
- force/lani/lani_kraft 003.dat
- force/lani/lani_kraft 004.dat
- force/lani/lani_kraft 005.dat
- force/lani/lani_kraft 006.dat
- force/lani/lani_kraft 007.dat
- force/lani/lani_kraft 008.dat
- force/lani/lani_kraft 009.dat
- force/lani/lani_kraft 010.dat
- force/lani/lani_kraft 011.dat
- force/lani/lani_kraft 012.dat
- force/lani/lani_kraft 013.dat
- force/lani/lani_kraft 014.dat
- force/lani/lani_kraft 015.dat
- force/lani/lani_kraft 016.dat
- force/lani/lani_kraft 017.dat
- force/lani/lani_kraft 018.dat
- force/lani/lani_kraft 019.dat
- force/lani/lani_kraft 020.dat
- force/lani/lani_kraft 021.dat
- force/lani/lani_kraft 022.dat
- force/lani/lani_kraft 023.dat
- force/lani/lani_kraft 024.dat
- force/lani/lani_kraft 025.dat
- force/lani/lani_kraft 026.dat
- force/lani/lani_kraft 027.dat
- force/lani/lani_kraft 028.dat
- force/lani/lani_kraft 029.dat
- force/lani/lani_kraft 030.dat
- force/lani/lani_kraft 031.dat
- force/lani/lani_kraft 032.dat
- force/mago/
- force/mago/mago_kraft 000.dat
- force/mago/mago_kraft 001.dat
- force/mago/mago_kraft 002.dat
- force/mago/mago_kraft 003.dat
- force/mago/mago_kraft 004.dat
- force/mago/mago_kraft 005.dat
- force/mago/mago_kraft 006.dat
- force/mago/mago_kraft 007.dat
- force/mago/mago_kraft 008.dat
- force/mago/mago_kraft 009.dat
- force/mago/mago_kraft 010.dat
- force/mago/mago_kraft 011.dat
- force/mago/mago_kraft 012.dat
- force/mago/mago_kraft 013.dat
- force/mago/mago_kraft 014.dat
- force/mago/mago_kraft 015.dat
- force/mago/mago_kraft 016.dat
- force/mago/mago_kraft 017.dat
- force/mago/mago_kraft 018.dat
- force/mago/mago_kraft 019.dat
- force/mago/mago_kraft 020.dat
- force/mago/mago_kraft 021.dat
- force/mago/mago_kraft 022.dat
- force/mago/mago_kraft 023.dat
- force/mago/mago_kraft 024.dat
- force/mago/mago_kraft 025.dat
- force/mago/mago_kraft 026.dat
- force/mago/mago_kraft 027.dat
- force/mago/mago_kraft 028.dat
- force/mago/mago_kraft 029.dat
- force/mago/mago_kraft 030.dat
- force/mago/mago_kraft 031.dat
- force/maro/
- force/maro/maro_kraft 000.dat
- force/maro/maro_kraft 001.dat
- force/maro/maro_kraft 002.dat
- force/maro/maro_kraft 003.dat
- force/maro/maro_kraft 004.dat
- force/maro/maro_kraft 005.dat
- force/maro/maro_kraft 006.dat
- force/maro/maro_kraft 007.dat
- force/maro/maro_kraft 008.dat
- force/maro/maro_kraft 009.dat
- force/maro/maro_kraft 010.dat
- force/maro/maro_kraft 011.dat
- force/maro/maro_kraft 012.dat
- force/maro/maro_kraft 013.dat
- force/maro/maro_kraft 014.dat
- force/maro/maro_kraft 015.dat
- force/maro/maro_kraft 016.dat
- force/maro/maro_kraft 017.dat
- force/maro/maro_kraft 018.dat
- force/maro/maro_kraft 019.dat
- force/maro/maro_kraft 020.dat
- force/maro/maro_kraft 021.dat
- force/maro/maro_kraft 022.dat
- force/maro/maro_kraft 023.dat
- force/maro/maro_kraft 024.dat
- force/maro/maro_kraft 025.dat
- force/maro/maro_kraft 026.dat
- force/maro/maro_kraft 027.dat
- force/maro/maro_kraft 028.dat
- force/maro/maro_kraft 029.dat
- force/maro/maro_kraft 030.dat
- force/maro/maro_kraft 031.dat
- force/maro/maro_kraft 032.dat
- force/mava/
- force/mava/mava_kraft 000.dat
- force/mava/mava_kraft 001.dat
- force/mava/mava_kraft 002.dat
- force/mava/mava_kraft 003.dat
- force/mava/mava_kraft 004.dat
- force/mava/mava_kraft 005.dat
- force/mava/mava_kraft 006.dat
- force/mava/mava_kraft 007.dat
- force/mava/mava_kraft 008.dat
- force/mava/mava_kraft 009.dat
- force/mava/mava_kraft 010.dat
- force/mava/mava_kraft 011.dat
- force/mava/mava_kraft 012.dat
- force/mava/mava_kraft 013.dat
- force/mava/mava_kraft 014.dat
- force/mava/mava_kraft 015.dat
- force/mava/mava_kraft 016.dat
- force/mava/mava_kraft 017.dat
- force/mava/mava_kraft 018.dat
- force/mava/mava_kraft 019.dat
- force/mava/mava_kraft 020.dat
- force/mava/mava_kraft 021.dat
- force/mava/mava_kraft 022.dat
- force/mava/mava_kraft 023.dat
- force/mava/mava_kraft 024.dat
- force/mava/mava_kraft 025.dat
- force/mava/mava_kraft 026.dat
- force/mava/mava_kraft 027.dat
- force/mava/mava_kraft 028.dat
- force/mava/mava_kraft 029.dat
- force/mava/mava_kraft 030.dat
- force/pahi/
- force/pahi/pahi_kraft 000.dat
- force/pahi/pahi_kraft 001.dat
- force/pahi/pahi_kraft 002.dat
- force/pahi/pahi_kraft 003.dat
- force/pahi/pahi_kraft 004.dat
- force/pahi/pahi_kraft 005.dat
- force/pahi/pahi_kraft 006.dat
- force/pahi/pahi_kraft 007.dat
- force/pahi/pahi_kraft 008.dat
- force/pahi/pahi_kraft 009.dat
- force/pahi/pahi_kraft 010.dat
- force/pahi/pahi_kraft 011.dat
- force/pahi/pahi_kraft 012.dat
- force/pahi/pahi_kraft 013.dat
- force/pahi/pahi_kraft 014.dat
- force/pahi/pahi_kraft 015.dat
- force/pahi/pahi_kraft 016.dat
- force/pahi/pahi_kraft 017.dat
- force/pahi/pahi_kraft 018.dat
- force/pahi/pahi_kraft 019.dat
- force/pahi/pahi_kraft 020.dat
- force/pahi/pahi_kraft 021.dat
- force/pahi/pahi_kraft 022.dat
- force/pahi/pahi_kraft 023.dat
- force/pahi/pahi_kraft 024.dat
- force/pahi/pahi_kraft 025.dat
- force/pahi/pahi_kraft 026.dat
- force/pahi/pahi_kraft 027.dat
- force/pahi/pahi_kraft 028.dat
- force/pahi/pahi_kraft 029.dat
- force/pahi/pahi_kraft 030.dat
- force/rire/
- force/rire/rire_kraft 000.dat
- force/rire/rire_kraft 001.dat
- force/rire/rire_kraft 002.dat
- force/rire/rire_kraft 003.dat
- force/rire/rire_kraft 004.dat
- force/rire/rire_kraft 005.dat
- force/rire/rire_kraft 006.dat
- force/rire/rire_kraft 007.dat
- force/rire/rire_kraft 008.dat
- force/rire/rire_kraft 009.dat
- force/rire/rire_kraft 010.dat
- force/rire/rire_kraft 011.dat
- force/rire/rire_kraft 012.dat
- force/rire/rire_kraft 013.dat
- force/rire/rire_kraft 014.dat
- force/rire/rire_kraft 015.dat
- force/rire/rire_kraft 016.dat
- force/rire/rire_kraft 017.dat
- force/rire/rire_kraft 018.dat
- force/rire/rire_kraft 019.dat
- force/rire/rire_kraft 020.dat
- force/rire/rire_kraft 021.dat
- force/rire/rire_kraft 022.dat
- force/rire/rire_kraft 023.dat
- force/rire/rire_kraft 024.dat
- force/rire/rire_kraft 025.dat
- force/rire/rire_kraft 026.dat
- force/rire/rire_kraft 027.dat
- force/rire/rire_kraft 028.dat
- force/rire/rire_kraft 029.dat
- force/rire/rire_kraft 030.dat
- force/rire/rire_kraft 031.dat
- force/stbr/
- force/stbr/stbr_kraft 000.dat
- force/stbr/stbr_kraft 001.dat
- force/stbr/stbr_kraft 002.dat
- force/stbr/stbr_kraft 003.dat
- force/stbr/stbr_kraft 004.dat
- force/stbr/stbr_kraft 005.dat
- force/stbr/stbr_kraft 006.dat
- force/stbr/stbr_kraft 007.dat
- force/stbr/stbr_kraft 008.dat
- force/stbr/stbr_kraft 009.dat
- force/stbr/stbr_kraft 010.dat
- force/stbr/stbr_kraft 011.dat
- force/stbr/stbr_kraft 012.dat
- force/stbr/stbr_kraft 013.dat
- force/stbr/stbr_kraft 014.dat
- force/stbr/stbr_kraft 015.dat
- force/stbr/stbr_kraft 016.dat
- force/stbr/stbr_kraft 017.dat
- force/stbr/stbr_kraft 018.dat
- force/stbr/stbr_kraft 019.dat
- force/stbr/stbr_kraft 020.dat
- force/stbr/stbr_kraft 021.dat
- force/stbr/stbr_kraft 022.dat
- force/stbr/stbr_kraft 023.dat
- force/stbr/stbr_kraft 024.dat
- force/stbr/stbr_kraft 025.dat
- force/stbr/stbr_kraft 026.dat
- force/stbr/stbr_kraft 027.dat
- force/stbr/stbr_kraft 028.dat
- force/stbr/stbr_kraft 029.dat
- force/stbr/stbr_kraft 030.dat
- force/stbr/stbr_kraft 031.dat
- force/stbr/stbr_kraft 032.dat
- force/thho/
[truncated: 32 more entries]
